# Supplementary material for: Nutritional Status Impairment Due to Neoadjuvant Chemotherapy Predicts Post-Radical Cystectomy Complications
Source: Nutrients. 2021 Dec 14;13(12):4471. doi: 10.3390/nu13124471 (PMC8708207; doi:10.3390/nu13124471)
Supplement: Supplementary file 1 [file nutrients-13-04471-s001.zip]

Archive with 1 entries (1 files):
- nutrients-1480534-supplementary.pdf
